# Supplementary material for: Evaluation of MC3T3-E1 Cell Osteogenesis in Different Cell Culture Media
Source: Int J Mol Sci. 2021 Jul 20;22(14):7752. doi: 10.3390/ijms22147752 (PMC8304275; doi:10.3390/ijms22147752)
Supplement: Supplementary file 1 [file ijms-22-07752-s001.zip]

Archive with 1 entries (1 files):
- ijms-1281633-supplementary.pdf
